# Supplementary material for: Spatial and Seasonal Patterns of the Mosquito Community in Central Oklahoma
Source: Pathogens. 2022 Sep 3;11(9):1007. doi: 10.3390/pathogens11091007 (PMC9502914; doi:10.3390/pathogens11091007)
Supplement: Supplementary file 1 [file pathogens-11-01007-s001.zip]

Archive with 1 entries (1 files):
- pathogens-1827550-supplementary.pdf
